# Supplementary material for: Short-Term Changes in Weather Conditions and the Risk of Acute Coronary Syndrome Hospitalization with and without ST-Segment Elevation: A Focus on Vulnerable Subgroups
Source: Medicina (Kaunas). 2024 Mar 9;60(3):454. doi: 10.3390/medicina60030454 (PMC10972014; doi:10.3390/medicina60030454)
Supplement: Supplementary file 1 [file medicina-60-00454-s001.zip]

Archive with 1 entries (1 files):
- medicina-2897412-supplementary.pdf
